# Supplementary material for: Tyrosine Nitroxidation Does Not Affect the Ability of α-Synuclein to Bind Anionic Micelles, but It Diminishes Its Ability to Bind and Assemble Synaptic-like Vesicles
Source: Antioxidants (Basel). 2023 Jun 20;12(6):1310. doi: 10.3390/antiox12061310 (PMC10295401; doi:10.3390/antiox12061310)
Supplement: Supplementary file 1 [file antioxidants-12-01310-s001.zip]

Archive with 1 entries (1 files):
- antioxidants-2409648-supplementary.pdf
